# Supplementary material for: The psychometric properties and clinical utility of neural measures of reward processing
Source: Soc Cogn Affect Neurosci. 2023 Mar 15;18(1):nsad007. doi: 10.1093/scan/nsad007 (PMC10039464; doi:10.1093/scan/nsad007)
Supplement: nsad007_Supp [file nsad007_supp.zip]

Archive with 1 entries (1 files):
- scan-21-316-File015.docx
